# Supplementary material for: Differently Processed Low Doses of β-Glucan from Oat Bran Similarly Attenuate Postprandial Glycemic Response
Source: Foods. 2024 Nov 13;13(22):3623. doi: 10.3390/foods13223623 (PMC11594264; doi:10.3390/foods13223623)
Supplement: Supplementary file 1 [file foods-13-03623-s001.zip]

Archive with 1 entries (1 files):
- foods-3281638-supplementary.pdf
